# Supplementary material for: Diagnostic Performance of ACR and Kwak TI-RADS for Benign and Malignant Thyroid Nodules: An Update Systematic Review and Meta-Analysis
Source: Cancers (Basel). 2022 Dec 2;14(23):5961. doi: 10.3390/cancers14235961 (PMC9740871; doi:10.3390/cancers14235961)
Supplement: Supplementary file 1 [file cancers-14-05961-s001.zip]

Archive with 1 entries (1 files):
- cancers-2018629-supplementary.pdf
